# Supplementary material for: Support from a Best Friend Makes People Eat Less under Stress: Evidence from Two Experiments
Source: Nutrients. 2023 Sep 7;15(18):3898. doi: 10.3390/nu15183898 (PMC10537042; doi:10.3390/nu15183898)
Supplement: Supplementary file 1 [file nutrients-15-03898-s001.zip]

Archive with 1 entries (1 files):
- nutrients-2567352-supplementary.pdf
